# Supplementary material for: Radiomics-Guided Deep Learning Networks Classify Differential Diagnosis of Parkinsonism
Source: Brain Sci. 2024 Jul 4;14(7):680. doi: 10.3390/brainsci14070680 (PMC11274493; doi:10.3390/brainsci14070680)
Supplement: Supplementary file 1 [file brainsci-14-00680-s001.zip]

Archive with 1 entries (1 files):
- brainsci-3026840-supplementary.pdf
